# Supplementary material for: “When they say weed causes depression, but it’s your fav antidepressant”: Knowledge-aware attention framework for relationship extraction
Source: PLoS One. 2021 Mar 25;16(3):e0248299. doi: 10.1371/journal.pone.0248299 (PMC7993863; doi:10.1371/journal.pone.0248299)
Supplement: S1 Data — (TSV) [file pone.0248299.s001.tsv]

TweetId	Label
1017147974999146496	Ambiguous
1017103422921760769	Ambiguous
959682998043062272	Effect
1362430512602742792	Reason
1016349922507907074	Reason
1065401396357472256	Effect
1016026003804573697	Addiction
1015748275809341440	Effect
1015641235799699456	Reason
1069988338071937024	Reason
1365394487606919169	Reason
1015333864368005120	Reason
1015049185668632576	Effect
1014852700247244800	Reason
1075944835889147904	Ambiguous
1014686223917465600	Reason
1014657601454292992	Effect
1059647619268435968	Reason
1013482825494847489	Effect
1013131136770293760	Reason
1013081222010957827	Reason
1013071985302106112	Ambiguous
1063350318384201728	Effect
1012884438110257152	Ambiguous
836695639929024514	Ambiguous
1070401600378847233	Effect
1012880732375547904	Reason
1012731071513804800	Ambiguous
1063910145128718336	Reason
1011446776254095361	Reason
1067920958848212994	Ambiguous
1008543805044412419	Reason
1008116003287560192	Reason
1006932026581274626	Reason
1006481126280527873	Reason
988310240755040256	Reason
1005364163735179264	Ambiguous
1062721707687915520	Reason
1085112426528309248	Reason
1063712063380307968	Reason
1004111820012052486	Reason
1365326904811749384	Reason
1004061301914599425	Reason
995769401453498368	Reason
1069844370545885184	Ambiguous
995091881930514432	Reason
1076548011679870976	Effect
152769716933505024	Effect
993146124679766017	Reason
1071228616279711744	Ambiguous
992901557418065921	Ambiguous
952066798513475585	Reason
951881830906630144	Effect
951792965466382336	Ambiguous
951158524473761792	Reason
950131958863941632	Ambiguous
847607930450882562	Reason
948807186947497984	Ambiguous
948692411420676096	Reason
948471225076117504	Reason
948414700584357888	Ambiguous
997369488323428352	Reason
1064612952928468994	Reason
951240048921534464	Reason
1062799117213151232	Reason
997302150517555201	Reason
996987826498453504	Ambiguous
995912369875267584	Effect
995814323418120192	Ambiguous
995771228370567168	Ambiguous
995484917780828160	Reason
1064843714848333825	Reason
995137781583118336	Reason
1074706834685079553	Reason
1064505820975636480	Reason
994112743752937474	Reason
1365392982086742016	Reason
993387294542483456	Reason
1072637642167250945	Effect
1075912691057913857	Ambiguous
1033119003609260032	Reason
993387156268711936	Effect
1018500509936771072	Reason
1059664403967164418	Reason
993909146289410049	Reason
1075643098447994880	Ambiguous
1066857576044748801	Reason
982113773090516992	Reason
981288425440595969	Effect
980957251644116992	Reason
1069629540274765824	Ambiguous
980950854890123265	Reason
980949010193240064	Reason
980948568533012480	Ambiguous
1071089922457653248	Reason
980642213658013696	Reason
980601676804575232	Ambiguous
1114586717628055552	Ambiguous
979365604938395649	Reason
394594746913804288	Ambiguous
929415811877556224	Reason
1071214460369584128	Ambiguous
979227345415438336	Reason
979171146569601024	Reason
978837129336848384	Ambiguous
801077989689569280	Ambiguous
978832037170860033	Reason
1018960602507698176	Reason
1017466239659147265	Reason
1017080777765466113	Reason
817589397138849792	Reason
1070017298210074625	Ambiguous
1059915463822639109	Ambiguous
1075944835889147904	Effect
1016724462740353025	Reason
1016671869829832705	Ambiguous
1016341998947758080	Ambiguous
1060979429663559680	Reason
1016130740948492293	Reason
1016053677503795201	Ambiguous
1015314710814707712	Reason
1071481499659059201	Reason
1070767356278919168	Reason
836092880313688064	Effect
1076185431501361152	Reason
1015314557689061377	Ambiguous
1074772892632510464	Effect
1015051232262705152	Ambiguous
1014987559515185152	Effect
1014889935797739520	Reason
1014889514991579141	Reason
1014849759352410112	Reason
1014293343742971904	Ambiguous
1075772025682030592	Reason
1014284548211912704	Reason
1063957303349661697	Reason
1066037305142587392	Reason
1012889147147776000	Reason
1253756154561380355	Reason
1077289063600791552	Ambiguous
1068366489399513088	Ambiguous
1065173821328687104	Reason
1065180811798884352	Reason
816657624129306624	Reason
1017020523258306560	Effect
1061366388936396802	Reason
1017015989333053441	Ambiguous
1016668182432616449	Ambiguous
1058801719608524800	Ambiguous
1015716918748221441	Ambiguous
1015616750010949634	Ambiguous
1014594571366477824	Reason
1014275605536428032	Reason
1066025351061651457	Effect
1013217385485086721	Reason
996939992034406400	Ambiguous
1066454919295762437	Reason
996618497051516928	Reason
7967651659	Addiction
996594409545355264	Reason
996572333627277314	Ambiguous
1064972748211085313	Ambiguous
996551093105627137	Reason
1075824401155850240	Reason
1072925833336143872	Ambiguous
1081043387829100547	Reason
996529291935576064	Ambiguous
996352491406098432	Ambiguous
995867960857251841	Reason
995837040255229952	Reason
1071088104331771906	Ambiguous
820997182400720896	Reason
995130330825752576	Effect
995129173986377729	Ambiguous
1067830250430705664	Reason
1075458946276753410	Reason
1067802051520933890	Ambiguous
1073401605150646273	Reason
849336485514014721	Ambiguous
1066398062887780353	Reason
1065816885755871232	Addiction
995129057426669568	Ambiguous
994988077297922048	Reason
1039943326185734144	Ambiguous
993962710445514752	Ambiguous
993962094654521344	Ambiguous
817790561197264896	Effect
993364719292600320	Ambiguous
964068299062595585	Effect
964029025701199872	Reason
1062750213088043009	Reason
956967042963386368	Ambiguous
963958100582699015	Reason
951159931482206208	Ambiguous
1065075745616220160	Effect
963956929428099073	Reason
963949445632155648	Reason
1365396901038874632	Ambiguous
963649669212536832	Ambiguous
1069801515412586498	Ambiguous
963649223454527489	Ambiguous
963626954816741376	Ambiguous
963595912705699840	Reason
963458242369212416	Reason
1072182573726605312	Reason
1060043890089123840	Reason
1074778756227702787	Ambiguous
1077661571709587459	Ambiguous
963458140732837893	Effect
1071564314274918401	Reason
1075985637122011136	Effect
1365393493217206276	Effect
963457841385345024	Ambiguous
963456796819107842	Ambiguous
963445971769266177	Reason
1046015037041725440	Reason
962807616958234624	Reason
1062383931796860928	Reason
1019024903675228160	Reason
962782514107568128	Reason
962782135668101120	Reason
962555753121886208	Reason
962483430045995010	Ambiguous
1068261578405867520	Reason
1071734718096465920	Reason
962148547247460353	Ambiguous
962057414525595653	Ambiguous
962018886718771200	Reason
1076190529514291201	Ambiguous
962017483526778881	Reason
1073685886292770816	Ambiguous
1365392943566192644	Reason
1365392818068414472	Ambiguous
1077004361883156480	Reason
1059905848447811585	Ambiguous
962008642131144704	Reason
1075789522082906114	Addiction
961999873368354816	Reason
961441691898179584	Ambiguous
11242940975	Reason
961077128702853120	Reason
1065618853185708033	Reason
961044352284979201	Reason
961023016007274496	Reason
1302473024717889536	Reason
960187435639623680	Reason
1071753853748633600	Ambiguous
925519345886867456	Ambiguous
995289008841179137	Reason
995115319302668288	Effect
841356756290789376	Reason
1323121921014304769	Ambiguous
1019752259964452866	Addiction
847223593461100545	Ambiguous
1271448190114504710	Reason
994677432081764352	Reason
993846972598575106	Reason
993612955043287041	Ambiguous
1073252392202838017	Reason
993235449379356677	Ambiguous
993054280532676608	Reason
843086154257915904	Reason
1060639151458988032	Effect
992918392506994688	Reason
910864772559597569	Ambiguous
1365392550438273030	Ambiguous
910449172846747648	Ambiguous
854832384415588352	Reason
910224366666784768	Ambiguous
930910142853406720	Ambiguous
909815793302388736	Reason
909776050086748160	Effect
909062534543454209	Reason
1078128678587060224	Ambiguous
909062246021472257	Ambiguous
908705821185392640	Reason
908542530077073414	Ambiguous
856690524727672837	Ambiguous
1065518624096612353	Reason
908257610226270208	Ambiguous
1018341872622755840	Addiction
908249155289485313	Reason
908239218295500800	Reason
908049243776073728	Reason
907002227058909184	Reason
862093430201221120	Ambiguous
1079293850919886848	Ambiguous
906261083945447424	Ambiguous
1079443052517838850	Ambiguous
667434265852968961	Ambiguous
1066712790981844992	Reason
1060243407866458112	Reason
1017167261193338887	Reason
987030261362843648	Ambiguous
1020025648939642880	Reason
1016377767443730432	Effect
1016340806033125377	Reason
1079427489770831873	Reason
1015775040917442560	Reason
1067458930123538432	Reason
1015772520757293056	Ambiguous
1015757300244602880	Reason
956932093615005698	Reason
1074884765357105152	Ambiguous
1081018065217761280	Ambiguous
1015718566258184192	Ambiguous
1067475856120008707	Reason
1015209562855673856	Ambiguous
1070362730543091712	Ambiguous
1075206248369401857	Ambiguous
1078036461369413632	Ambiguous
746921812576043008	Ambiguous
1014601232244240384	Reason
1006932027390562304	Effect
1014600918409543680	Reason
1072182324106854401	Reason
1065033642332741632	Ambiguous
1062901151929118720	Effect
1014160220690501633	Ambiguous
1013906266324983808	Ambiguous
953404646382501888	Ambiguous
1013533119272640514	Reason
1075040986819121154	Effect
1013396991529930757	Reason
1067491634991046657	Ambiguous
1067918711586254860	Ambiguous
1013394974174535680	Reason
1013244702471131138	Reason
1013187496648282114	Reason
1013184540859355137	Ambiguous
1013127473129717761	Ambiguous
1059565819007447040	Ambiguous
1012839757976662018	Reason
963649473837662208	Reason
1064201142173872128	Reason
1012496203538411520	Ambiguous
1012352472453697536	Effect
1066005712160129024	Addiction
1012347981062959104	Reason
1012333350412062720	Reason
1072186224570482694	Addiction
1012308834247995394	Effect
1012200979696095232	Reason
1012106404788953088	Reason
1011938453481717760	Reason
1336772484587282434	Reason
1075847634227744768	Reason
1062394966805307392	Reason
842963340926337025	Reason
1011875851330342912	Reason
840042485036511233	Reason
1075944835889147904	Reason
1011643136580481027	Reason
1011440718869618688	Addiction
1011294274288222210	Reason
1064865398166704128	Reason
606661222172381184	Ambiguous
1362114930636427264	Reason
1011088544750817281	Ambiguous
1011073784957292544	Effect
1075944835889147904	Reason
1011034518105542656	Reason
1009818469020454920	Reason
1010903413725499398	Effect
1363420381432922120	Ambiguous
1062406102158008320	Reason
1010676952129253381	Ambiguous
1071123388989620225	Ambiguous
1201436188881686529	Reason
1010544809801605120	Effect
1075228832175542273	Effect
1010543486578413570	Effect
960938828734304257	Reason
1060823399818248192	Effect
1010543013343449089	Reason
1076563798759157761	Reason
1081276437150224384	Reason
1010408927522062336	Reason
927491107541454848	Reason
1070953947223875584	Reason
1010306189316579328	Reason
975737233595666432	Reason
1080109301891518464	Reason
1079831298108203009	Reason
1009991034871435265	Reason
1068818030807855104	Ambiguous
1067140392863191041	Reason
1009136931429605377	Effect
1071457673781096448	Ambiguous
1009088687861391360	Reason
556290524433629184	Ambiguous
1061645872554016769	Addiction
1008764948649037824	Reason
1008131524066193408	Reason
1007729796258975744	Reason
1007441472730353664	Effect
1007441262943797248	Reason
1007441110434795520	Reason
1012392518787452929	Reason
1012392140612218880	Reason
1011514715162468352	Reason
1011308281917333505	Addiction
1346865928361926669	Effect
1074884751897460736	Reason
1010936680591888384	Reason
1009336712202514433	Reason
1067548836074151936	Effect
1080828812105936896	Reason
1007040263783510016	Effect
1006639949322452992	Ambiguous
1066618031126675457	Reason
1075949366907682816	Addiction
1006618809355120641	Reason
1006367516086530048	Reason
1005914707197382656	Reason
1005713683681427456	Reason
1005709394250592262	Ambiguous
1065324833674735616	Reason
1064280258604605440	Ambiguous
1005708145367191552	Effect
1071523006948802565	Effect
1072679709777874944	Addiction
1005680805627084801	Reason
1075238147275907073	Reason
1005663374670098432	Reason
1005565947455795200	Reason
1060001199905226752	Ambiguous
1018749345913397248	Reason
940217395544776704	Ambiguous
1005525662101209088	Effect
1005234825924472832	Effect
1004959874873155585	Effect
1062416311400218624	Ambiguous
1004950396949782528	Effect
1004942429298946048	Ambiguous
1003228889533935621	Effect
961344974079094784	Reason
1002348763510288384	Ambiguous
1002241225515089920	Reason
829880697443721216	Reason
1261006542696058880	Ambiguous
1001984906594082816	Ambiguous
1059669005210918912	Addiction
986689612952297473	Effect
986013384876445698	Reason
985640812984848389	Reason
1114586717628055552	Ambiguous
985568769832517639	Reason
984624035936993282	Reason
1068328684287811585	Ambiguous
1064247371301863425	Reason
984615455611670528	Reason
1073355212306436096	Addiction
984615093211189248	Ambiguous
984602782069125121	Ambiguous
984600419065352192	Reason
1063115384692396037	Reason
984599525477281792	Reason
1068222193312718849	Ambiguous
984536860725776386	Ambiguous
863417058125426689	Ambiguous
984450709348380672	Ambiguous
984194013543661576	Reason
984180856246951936	Reason
984157111063076864	Reason
945471706520580097	Effect
1076525442037878785	Effect
1071655995921850368	Ambiguous
1123599248040308737	Reason
984044601764917248	Effect
984017700711288833	Reason
984013237027995648	Reason
983601956534054912	Reason
842963339223470081	Reason
1365392477931393027	Reason
983570716997111808	Ambiguous
983541800571953152	Ambiguous
983541776886763520	Effect
983436770917273600	Reason
983436564775743488	Ambiguous
983029100494417920	Ambiguous
983028783593787392	Effect
982794664867782656	Effect
982743110097784838	Reason
982712628136022019	Effect
982433307437752322	Reason
861871116167655424	Ambiguous
981980583776546817	Ambiguous
1072171343456686080	Ambiguous
981980110566907904	Reason
1300161629703884803	Reason
1017729182816563200	Reason
1017719021053984768	Reason
1017712132090052608	Ambiguous
1017432497662058496	Reason
1017408219960864768	Effect
1016764736308826113	Reason
1016321486087340032	Reason
1015973871105609728	Reason
1015965100266541061	Reason
1015945530277416960	Ambiguous
1072540529194348544	Reason
1015900193206591493	Effect
1012744428082122752	Reason
1015541078252900353	Effect
966037472164634624	Reason
1015184174754365440	Effect
1015048144906698752	Ambiguous
1014886629184454656	Ambiguous
1071922534336081921	Ambiguous
1014868608500076545	Reason
1014718637213667328	Reason
1365199085607739395	Reason
1364761120553197571	Ambiguous
1014717443359399936	Reason
1013862233254707200	Reason
1060239143085719555	Reason
830843760351313920	Ambiguous
1013706205192019968	Reason
1013056119831347205	Reason
1344827218611085312	Reason
854107179342675968	Ambiguous
1011273577935466497	Reason
1011058055717388288	Ambiguous
1010772595828912129	Reason
1010358812237185024	Reason
1009625808279781376	Ambiguous
1009250736553668609	Reason
1009223592461008896	Effect
1008565433866178560	Ambiguous
1074284226302930944	Ambiguous
1008181133643689985	Reason
1011988401392844800	Reason
1011988326902042624	Reason
1061926005881810944	Effect
1011987941726605313	Reason
1011728216887787520	Reason
1076924242871050240	Reason
849282741489119233	Ambiguous
842963337512140800	Reason
1011726925348425728	Reason
1011726597525786625	Reason
1065242710557233152	Reason
1079594540292558848	Ambiguous
1072529872608747520	Reason
1077473760477880320	Reason
1011620231641518081	Ambiguous
1011608587427344384	Reason
1359283417540685828	Reason
1011422411441541120	Reason
1065522915595042816	Ambiguous
1011422152225120258	Reason
1011386812798029824	Reason
868967422602092544	Effect
1011344847226179587	Reason
1011344513858789379	Reason
1010886358360084483	Reason
1010739319370285056	Ambiguous
1010483462363545600	Ambiguous
1010222054140981249	Reason
1010220444983681025	Effect
965648766169767938	Effect
1010207929625202688	Ambiguous
1010197035583188992	Reason
1010189347369504768	Reason
1309316278293868545	Ambiguous
1010189232894283776	Reason
1010170014081708032	Reason
1064396270171652098	Reason
1009929515928313856	Effect
1009587980997144576	Reason
928308975795306496	Reason
1009541053735669760	Ambiguous
1070889429584265216	Reason
1009528202098888705	Ambiguous
1009268929477390342	Reason
1071957329682329600	Reason
962920075492655104	Ambiguous
1009211861013757952	Reason
1070385303641354240	Ambiguous
819642817341431808	Effect
1312357265391845377	Effect
1009210971959721984	Reason
1009179890984390660	Effect
1071078489481076736	Ambiguous
1008904474742677504	Ambiguous
1008904406950121475	Effect
1008904324620185601	Reason
1080289456299618304	Ambiguous
1008768477686124551	Reason
1356225978608058373	Reason
1008733078355894272	Reason
1350688633142063104	Addiction
1008732969442463744	Reason
1008732788454055936	Ambiguous
1008732601643913216	Reason
1008420612438679554	Reason
1008400654203801600	Effect
1008082784341065728	Effect
1008065721308499970	Reason
1007757241460674560	Ambiguous
1060759718933618688	Reason
816404794751483908	Ambiguous
1007740316647153671	Reason
1361247515509669889	Reason
864273219380887552	Ambiguous
1007740283352698880	Reason
1070757033509613568	Reason
1061132741511651328	Reason
1068906140824555520	Effect
1007740217602830336	Effect
1007740134656274432	Ambiguous
1070419781717766150	Effect
1007739888131825664	Ambiguous
1007366413336576000	Reason
1007340969493237761	Reason
1079254432288829440	Ambiguous
1081466837575979010	Ambiguous
1273329703546429440	Reason
1078051029118271488	Ambiguous
1007340919744618497	Ambiguous
1007340861192130561	Ambiguous
1007339235811233792	Ambiguous
1007337093444636672	Reason
1007297035400302593	Reason
1007237719427375104	Effect
1001964789717979138	Effect
1001579617491206144	Reason
1001307909404282880	Reason
1001281440363954176	Reason
1074859338072756225	Reason
1066267291782914048	Reason
1001249588106354688	Reason
1000082593004449793	Ambiguous
1075611838757376001	Ambiguous
1077066470713114625	Ambiguous
997205275063955456	Effect
971588925805547520	Reason
997412683816341504	Ambiguous
1062928854048751616	Addiction
1066042981428416512	Reason
997376340625149952	Reason
997364795568545792	Reason
997364750219694080	Reason
1070434942193188864	Effect
1072487762803204096	Ambiguous
997140369220554752	Reason
1061515508808404993	Reason
1064366853492011008	Ambiguous
997140068585402375	Reason
997051994195087361	Ambiguous
997048904477790208	Addiction
997045106636189701	Reason
1070320573992062978	Ambiguous
1073102508682289153	Reason
716736764128464896	Reason
997018872111943680	Reason
996818742976884738	Reason
996501777892757509	Reason
996387358219042816	Ambiguous
1075853187305873410	Effect
995843859417567232	Reason
995533741530533888	Ambiguous
995421030305935360	Reason
1336465858462240770	Ambiguous
995419692415307776	Addiction
1060103666248515584	Reason
995001935991320578	Reason
994687369113735170	Reason
563806533247832064	Effect
994279118014484486	Reason
1076711008872194048	Ambiguous
994278933402193927	Reason
1015018793595293696	Ambiguous
994278813084332032	Reason
994278586864558080	Reason
994093595375357952	Ambiguous
1075944835889147904	Reason
994071392340660224	Reason
754896018437705728	Addiction
994026174052528128	Reason
994025827129090049	Reason
994025158737264640	Ambiguous
1079232178511376387	Ambiguous
1132606207724646401	Effect
993969464319401986	Reason
1070432240507736064	Effect
993967648668028928	Reason
1078077065851817984	Ambiguous
993931366428528640	Reason
1068389036786540545	Ambiguous
942098412370927616	Effect
993921855202447364	Reason
972681904280428545	Addiction
993204088488845314	Reason
993202979879768066	Reason
1066482677858091008	Ambiguous
1064610478578696192	Addiction
993056604743454722	Reason
1070328493387345926	Ambiguous
993049850513117184	Reason
993047610977062912	Reason
992905174099296257	Reason
992790788915548161	Reason
992580650719961088	Reason
992579811100028930	Reason
992579476683927557	Reason
992566784254455810	Ambiguous
1067798240303738885	Ambiguous
1017355350989656064	Ambiguous
1071255699840217090	Ambiguous
1081105918471725059	Ambiguous
1080634536361447425	Ambiguous
1017181566571765762	Effect
1017181496824639488	Reason
1066784596472356865	Reason
1017018794303090691	Reason
1067522444829884417	Ambiguous
1016797641374457856	Reason
1080607648398168070	Ambiguous
1016572014633484290	Reason
1016571943988781056	Effect
1016571649838075905	Ambiguous
1070779555177267200	Reason
1071811713249374208	Ambiguous
1016248137986408448	Reason
1016245174480003074	Reason
1016245130527817728	Ambiguous
856729454370054144	Effect
1016080362085105665	Effect
1015831822503038977	Reason
1015177173760540673	Reason
1015130027589947394	Reason
1946489484	Ambiguous
1015107348015165440	Ambiguous
1289453566130679808	Ambiguous
1033527159623766016	Reason
1014609376185745408	Ambiguous
357187725767614464	Effect
1014440722009767936	Reason
1014440673217470464	Ambiguous
845066595538010116	Reason
1014440581307588608	Reason
1014429483170852864	Reason
1014427859840954368	Reason
1014075938114375681	Ambiguous
821194599326588929	Reason
1088946442813825024	Ambiguous
1013359048756875268	Reason
927962983862501376	Ambiguous
927695729992372224	Reason
833283867087888384	Reason
1068261578405867520	Reason
1073035331455369216	Reason
1072703265756889088	Ambiguous
927620073921105922	Reason
1065703897388511232	Reason
1075590789932052480	Ambiguous
927582247489851393	Reason
927579133667954688	Reason
927299982746628096	Reason
927045787460268032	Reason
103098899216084992	Effect
926058421073399808	Reason
925890965012967425	Reason
925473983188865024	Ambiguous
925382957187117056	Reason
925269029643866112	Reason
925140102942281728	Reason
925111514884984832	Reason
1061374841226518528	Ambiguous
925108980787052544	Ambiguous
837410873631260676	Reason
1059616047580540928	Ambiguous
1080880244066865152	Effect
924869830485921792	Ambiguous
924862185037107200	Ambiguous
386275200549261312	Ambiguous
924676900395671552	Ambiguous
1076872007525023746	Ambiguous
9.97495E+17	Reason
9.96536E+17	Effect
9.95441E+17	Reason
9.94716E+17	Reason
9.93982E+17	Reason
1011873788902952961	Ambiguous
1067463271106650112	Reason
1011871819618504704	Reason
1077104281981980672	Addiction
1064421920458719234	Ambiguous
1011868364610920448	Reason
1011864927156494336	Reason
1011756774779686914	Ambiguous
1011753825756205057	Reason
1011751920543916035	Reason
1071103945286799360	Ambiguous
1063352688853872640	Reason
1011750013360369664	Reason
1011740528306769921	Reason
1011710519479361537	Reason
1011409986407329792	Addiction
1067802235214733312	Ambiguous
38526771800453120	Ambiguous
1009949895531356161	Reason
1009947760483864577	Reason
1009940144672002048	Ambiguous
1080323241233641472	Reason
959540279958228999	Ambiguous
1009582394549194754	Effect
1009580674515337218	Reason
1009580326115577862	Reason
1075545746861101058	Ambiguous
1009548209331560448	Effect
1009251062975516674	Reason
1009209485473312770	Ambiguous
162696491935342594	Reason
1009194444313300999	Reason
1009190866152542214	Reason
1009189977983463426	Ambiguous
1009189526881828864	Reason
1072573612748668929	Effect
1009189280860835841	Ambiguous
1009189096940605442	Addiction
1008251160556425217	Reason
1008101682679615488	Reason
1008003914699034624	Ambiguous
1007894654963118080	Ambiguous
956003768235151361	Effect
1070412171316736003	Reason
1368111766329253889	Ambiguous
1072040127411703808	Reason
1007358554712559616	Ambiguous
997438967824961536	Reason
997431067866025984	Reason
997155801960771584	Reason
997074002228252672	Ambiguous
1067129209229844481	Ambiguous
1070879807791984641	Effect
996643484961566720	Ambiguous
996524541810704390	Reason
996329819888586752	Ambiguous
996114439119278081	Reason
996110181871312897	Reason
995802562862419968	Ambiguous
995782976771444736	Effect
1059738011989094400	Ambiguous
995774525454405632	Reason
995068091414515712	Reason
994895277063593984	Addiction
597199225630302208	Reason
994480571840696321	Effect
1059718083047251969	Ambiguous
1071508576403972096	Ambiguous
994347328348852224	Reason
994324099139821568	Ambiguous
1064264978386092034	Reason
993903859029413888	Ambiguous
1078747121686323203	Effect
990950974213668864	Reason
990928622792851456	Reason
1065990784619593729	Ambiguous
990924657967575040	Ambiguous
1069731749876371456	Ambiguous
990785985997762561	Ambiguous
990785360694149120	Ambiguous
1063972881993003008	Reason
990784804630102016	Reason
990724432313204736	Effect
990705173893857280	Reason
290430793489195008	Reason
990374282520768512	Reason
1303415121805537281	Effect
990025167806984192	Reason
1062128164929888258	Ambiguous
989990820961927168	Effect
1078734385476784128	Ambiguous
989989952111820801	Effect
1063686346240286721	Reason
1071914413744119810	Ambiguous
989989518865412097	Ambiguous
989704346987249664	Effect
989654970436804608	Ambiguous
989645294710145024	Reason
1070845212707250176	Effect
1067399494294274048	Ambiguous
1060243765191946240	Reason
989645065197797376	Reason
1067487964643643392	Reason
989481771967299584	Reason
989455919367864320	Reason
989269555653459968	Reason
989145521481703424	Reason
1203920240150794240	Reason
989090963556618242	Ambiguous
988660769582600192	Reason
1078559158251724801	Ambiguous
988354430952067072	Ambiguous
988183271635746817	Reason
1074522913989115904	Ambiguous
1065639195941707776	Reason
987967249406279680	Reason
987888656802181120	Ambiguous
987888168497119232	Effect
1082100769027997697	Reason
954921467694563328	Reason
987654160626565120	Ambiguous
987522523947388933	Ambiguous
1072055401858912256	Reason
987158362470019072	Reason
987099009171931136	Reason
861749434371198977	Reason
174982206240993280	Effect
1066738105091325952	Ambiguous
1063635128675651585	Reason
986576943536422914	Reason
986569756504350721	Ambiguous
986569305021038592	Ambiguous
1362079298602102788	Reason
1011716828534468608	Ambiguous
1011417631994175489	Reason
1068228797231710210	Ambiguous
1011100583682453504	Ambiguous
945737506980548609	Reason
1007830035208626177	Reason
1007740892252237824	Reason
1007382976601165824	Reason
830096310447521792	Reason
1062512066664300544	Reason
1003149350220935168	Reason
953894755955625984	Ambiguous
1000967721733902336	Reason
950969790809571330	Ambiguous
1000633510464385024	Ambiguous
999898210041610240	Ambiguous
1017786223748943873	Effect
1017168179192324096	Reason
1066369677675384838	Reason
1017109862105436168	Ambiguous
1067954446838243328	Effect
1075864125358661632	Ambiguous
1016858799490195456	Reason
1016592912631648256	Ambiguous
857674199162384384	Ambiguous
1015220723118477312	Ambiguous
142384616911814656	Reason
902393372350050306	Ambiguous
901007135487791104	Effect
900305715524403200	Reason
1076852458708758528	Ambiguous
894936024605917184	Ambiguous
1068302574111977472	Ambiguous
898654875193561088	Ambiguous
565050335316553728	Reason
898109578239512576	Reason
1016856786715009024	Reason
1266025694531923970	Ambiguous
1075944835889147904	Ambiguous
27247932646363136	Reason
1014834929945829377	Reason
773163458565070848	Reason
1368111766329253889	Ambiguous
1078701384797704192	Effect
975498818572632064	Reason
974788046385229825	Reason
973766124671197184	Reason
1073073450447720448	Effect
972998898682814464	Ambiguous
1063825652153864192	Ambiguous
972767125793210369	Reason
971927820787097600	Reason
1061311329414205440	Effect
970879400165089280	Reason
822915855151403008	Ambiguous
1063647788775415814	Reason
1065766924129325057	Reason
1124361354771456001	Reason
1065075256275005440	Reason
1362512519961673728	Reason
1009230342559920128	Reason
1009119639610187776	Reason
1009115983506620416	Reason
854038436621283329	Reason
1008781187777728517	Reason
1007498475800596481	Reason
1063116483516162049	Reason
1073221226905112576	Reason
1365374020435251200	Reason
1197624058281648128	Reason
1001021932123418624	Reason
1076367880164233216	Effect
948216171102375936	Reason
1000327471517126657	Reason
1000133838532677632	Reason
1076872007525023746	Effect
1000133658274095106	Reason
1071216695757410306	Reason
999939857957998592	Reason
999914065127342081	Reason
1073035331455369216	Reason
1360243616636145669	Reason
999887053977341952	Reason
999511265109315585	Effect
1064251707708899330	Ambiguous
999374528160632833	Ambiguous
1001506833096495104	Ambiguous
1001224277507674118	Ambiguous
1000507540638175234	Reason
1070033888142155777	Reason
1067265272334049282	Ambiguous
1000472667735158785	Reason
1088277687204950017	Ambiguous
1000471644694032385	Ambiguous
1067225650233307137	Reason
999772727123894272	Ambiguous
1365289547790180356	Reason
1060663747507826694	Ambiguous
998870310500929536	Reason
998684794283282434	Reason
998560777840848896	Ambiguous
963979017182425088	Reason
928823820747788288	Reason
928792491926740992	Reason
1073811035948269568	Reason
928423459201445888	Reason
928251339762696192	Ambiguous
927723237018128386	Reason
927385123661795330	Reason
927160248506437632	Ambiguous
1072215179499204608	Reason
926236028972781569	Reason
1364980722121891847	Reason
925201294029180930	Reason
925198588900147200	Reason
1007017814836772871	Ambiguous
1006260982992207874	Reason
1004948737175752704	Reason
1003399869669826562	Reason
830549746888552448	Reason
1003313488696102912	Reason
1059696899412750336	Ambiguous
1003307220845649920	Effect
1003057617084788736	Ambiguous
1219100482674794496	Ambiguous
996562903753895942	Reason
996176282135052288	Reason
995722860558716930	Reason
1079514339030327297	Ambiguous
995492576315654144	Reason
1067115128435417089	Ambiguous
995182611738705920	Reason
855117604117135360	Reason
994805561127591941	Ambiguous
994672203991076864	Reason
994602460210651137	Reason
994084563537268736	Reason
1072310873799225344	Reason
1343644269781917696	Reason
993934839433842688	Ambiguous
768291081574244353	Addiction
993715880545615873	Ambiguous
331670379607240704	Reason
993565477795520512	Reason
833008144896970752	Reason
1187948540246609920	Reason
1291037785634279428	Effect
1062378645342314496	Reason
846693705486622720	Reason
1070181440032292864	Reason
1075650007536164864	Effect
993148392489537537	Ambiguous
992898352521113600	Reason
992404765928763392	Ambiguous
992396817617817600	Reason
992039299204960256	Ambiguous
1327496757899616256	Reason
1007042563671379968	Ambiguous
1006762371921137664	Addiction
1080012665160851457	Ambiguous
1070415668640657411	Effect
1070309304333426693	Ambiguous
1006607241741402112	Ambiguous
1006376361097715712	Reason
1006330525160620033	Reason
839161514091237376	Effect
1006082209676083200	Ambiguous
948210570314047489	Ambiguous
1005494272399835136	Reason
1005254435235250177	Ambiguous
1004814956653449217	Reason
1065066302505549825	Reason
1004542700190748672	Reason
1067475950965858304	Reason
1362992579856502784	Reason
1004451899599273985	Reason
1004450936532525056	Reason
1066834390825791488	Reason
1004408834591342597	Reason
1003515914875072513	Reason
1003492870433591296	Reason
1072704543702597632	Ambiguous
1003373467754872832	Effect
1003362202122776576	Reason
1002757152115601408	Reason
1173927991103164417	Reason
964397488768565248	Reason
1007806184131211264	Effect
1068765565681053696	Reason
1010970656966696968	Reason
1010768735559303169	Reason
1010431224731451392	Ambiguous
1010425355851608064	Effect
1056712051878453249	Reason
1010369119902838784	Addiction
1010363366412451841	Ambiguous
1062512066664300544	Reason
1064561592866611200	Reason
1070825834997563392	Addiction
1010298335016595456	Reason
1010280172954648577	Reason
1069707505985617928	Effect
1067308927275204608	Effect
1010008193840246785	Ambiguous
1366487153572794370	Reason
1009336526486978561	Ambiguous
836751211059679233	Reason
1065415297522442240	Ambiguous
1008931001609830400	Reason
1064428461773676544	Reason
1071862215471443969	Reason
1080207141489774592	Reason
935969711149453312	Reason
843463662056759296	Reason
1072841588483780609	Effect
1008092135541755904	Reason
1075395949965557765	Ambiguous
1073637022315745281	Ambiguous
1074739802711474177	Reason
1007839275365294081	Effect
1061041962717974529	Effect
1007143366373462022	Effect
1060385840063483904	Reason
1059986073894367232	Effect
1365062088771530755	Effect
1007053026778058753	Reason
1069290131457216513	Ambiguous
1062386682195009537	Reason
1011773529996398593	Ambiguous
1011729269406384129	Reason
1011729134244937728	Ambiguous
1077968887805894656	Ambiguous
541810469825429505	Ambiguous
961250687693684736	Reason
1066125736061235200	Ambiguous
1011425971650490368	Reason
1011375447534256128	Reason
1011153518873403392	Reason
1011153389680377857	Reason
1011141713497223168	Reason
1011045183515848704	Reason
841403644234866690	Reason
1011044752597254144	Addiction
1067155901113499648	Reason
1011043383328980992	Reason
1011002942189535233	Reason
1070928117521215489	Ambiguous
1069840260845178880	Reason
1289301961058091008	Ambiguous
960452199548686337	Reason
1078813708497895424	Ambiguous
1071903643274604546	Ambiguous
1010762459555098625	Reason
1010331035177922561	Effect
1065078172696363009	Ambiguous
1082300216819228672	Reason
1010326208041476096	Ambiguous
834195729581273090	Reason
1010252240097931264	Ambiguous
1366487153572794370	Ambiguous
9.58239E+17	Reason
1080020929516879872	Reason
1010016279783043072	Reason
1134558338899959808	Ambiguous
1081067761034555392	Ambiguous
1064953185813569537	Effect
1010005770719465473	Reason
1078886587914768385	Ambiguous
1067634999887872000	Ambiguous
1080624941769412610	Ambiguous
827631424400420866	Effect
1080688509436846080	Ambiguous
1009974315775766529	Ambiguous
1078480726876655621	Effect
1009970910902620160	Reason
1009970140396412928	Reason
1070741159004250112	Reason
1009970009634795520	Ambiguous
1009629432196132864	Reason
1009514947326308352	Reason
1067158934430117888	Reason
1009478839053905921	Reason
1009477758282395648	Reason
1008970573345509376	Reason
211982854433935360	Effect
1077939603590520835	Reason
1066760842694279168	Ambiguous
1073402868147937281	Reason
1008776180449755138	Ambiguous
1008531036848848896	Ambiguous
1061079358532657152	Effect
948222143912869889	Reason
1008530334399356928	Reason
1065501813481164800	Addiction
835608038887272448	Ambiguous
862999138404663296	Reason
1008529965938118656	Effect
1008529799726264320	Reason
1008480019591516160	Ambiguous
1070787733029740544	Ambiguous
1350820839395045377	Ambiguous
1067175199408250880	Ambiguous
1008457616173879296	Ambiguous
1008452536129413121	Ambiguous
1008448702086696960	Reason
823864924770340864	Reason
1008437744228421633	Effect
858768395587657728	Reason
1008433407527796736	Reason
1063729848286420992	Reason
1073895468835442688	Reason
1064113362466979845	Ambiguous
1075944835889147904	Reason
1008433337893978112	Reason
1008382153812406272	Ambiguous
1066463283979476992	Reason
1008381860768972800	Reason
1008168674543325184	Effect
1008164442909990913	Ambiguous
1008162318809616386	Effect
1008114068048080896	Reason
1063177312215187456	Ambiguous
838091032814358530	Reason
1008088453190377472	Reason
1008041155626295297	Reason
1059175880709140480	Ambiguous
1007855481577066497	Reason
1071927662136958976	Ambiguous
1007805903670689792	Effect
1066750509581774848	Reason
1025500663764185088	Reason
935527326309404672	Reason
1007770480365850624	Reason
815971331737026560	Reason
1007715085177913345	Effect
1007714696877633537	Reason
191741632540983296	Effect
1007650199320199168	Ambiguous
1007491532893478912	Ambiguous
1027608582957740034	Ambiguous
1007418453580320769	Ambiguous
1007401353826656256	Reason
1007396679450890240	Reason
1067227863823208448	Reason
1007390853390786560	Ambiguous
1067807434301980672	Ambiguous
1007376963894300672	Reason
1007334533899812864	Reason
570689212611207169	Effect
1067976789568307201	Ambiguous
1065637884949082112	Ambiguous
1073358508890836992	Ambiguous
1007125002385149952	Ambiguous
1076726469122879488	Reason
1077333508031479808	Ambiguous
831906256612913152	Reason
1007112341505232896	Reason
1007109151221153793	Reason
1007104132069580800	Effect
1007088011446632448	Reason
1073457535523397632	Ambiguous
1076225670378860549	Ambiguous
1007056151588974592	Reason
997473415287189504	Ambiguous
997412259331805184	Effect
954237179697352704	Reason
152769716933505024	Effect
1073794327212638209	Ambiguous
1076702962632790016	Effect
1062537426638274560	Reason
997294986348716033	Ambiguous
997268557732839424	Reason
997223514733207552	Reason
997142977091956736	Reason
997120827727466498	Reason
997114788017827841	Reason
1062838194662793218	Addiction
1084936704857915394	Reason
996958757228896256	Effect
1067172362154582016	Effect
1065047952928968704	Reason
996955738353356800	Reason
1081348545234587650	Ambiguous
1064505820975636480	Ambiguous
996918490534641664	Ambiguous
1363988646622158850	Reason
1061429215160123397	Effect
1081069730805547008	Reason
996872937046200322	Ambiguous
996802471426224129	Reason
996744588525228032	Reason
1073055221591564291	Effect
996726218677465088	Reason
996710365965832192	Reason
996690234447400960	Ambiguous
1079604467408953344	Ambiguous
1081012465427722240	Ambiguous
996495446913830912	Reason
996471035041079302	Reason
996400311102312450	Ambiguous
1061405058900811776	Reason
1069459467501256704	Ambiguous
996311476674727936	Reason
996259630924918784	Reason
1059147275476389898	Reason
996044458461401088	Reason
1075459310531039233	Reason
829351644487884802	Reason
991952350725230594	Reason
983030497952567296	Reason
990930374774738945	Effect
1065817136294215680	Ambiguous
990836808303996928	Reason
1080509388773908482	Ambiguous
990712550328283137	Reason
1348323701217964033	Reason
1103504486398681089	Ambiguous
1069264936495398912	Ambiguous
990695142918180864	Reason
1073737034668404736	Reason
990662948497575936	Addiction
990522890889162752	Reason
989654358819332096	Reason
1314734865372282880	Addiction
988888692256399360	Reason
988555634034569217	Reason
988555328584388608	Reason
1070409967759441924	Effect
988554945614970880	Ambiguous
988554669592137728	Ambiguous
988554395993309184	Reason
1058788661666418689	Reason
856187848302657536	Ambiguous
988554159334051840	Reason
987259337910439936	Reason
1072973073870135296	Ambiguous
1064938485092687873	Reason
987120483253604357	Effect
1072855640543059968	Ambiguous
1007008559152975872	Reason
982452599176683520	Reason
1018698697390116864	Ambiguous
1073518907766566944	Effect
1006984870508269568	Reason
1006981289348665344	Ambiguous
1006979147862863872	Reason
1006761695535075329	Reason
1006600400303263744	Reason
1059298211754639360	Reason
1071404572801945600	Effect
1069163570569584640	Effect
1070412326334013440	Ambiguous
1065956967145967617	Reason
1080821816518676480	Ambiguous
1006392464318652417	Reason
1006274076430790657	Ambiguous
1070900046055510016	Ambiguous
849005877046759424	Reason
1006050599631228929	Ambiguous
1005916257168871424	Reason
1072038663159050240	Ambiguous
1005895842862129153	Ambiguous
1005877604719751168	Ambiguous
1062457500979601409	Reason
1005861400982511618	Reason
1005850997858689030	Reason
1005847784409485312	Reason
1005846391485292547	Ambiguous
1068166348084252672	Effect
1005828190533799937	Reason
945801258895634432	Reason
1005824310207041536	Reason
822320315892015110	Reason
867803281954934785	Ambiguous
1070111522154790914	Reason
1078042630615977984	Ambiguous
1005821257772871680	Ambiguous
1005818615172685829	Reason
1005811947806380032	Reason
1065047849186914306	Reason
1005784819563982848	Reason
1064874641737555969	Reason
1005772079944347648	Ambiguous
1005721292249751552	Ambiguous
1070314156572717056	Effect
1005716649943752704	Reason
1080650046670958593	Reason
1005512201153777664	Reason
1005428331305750528	Ambiguous
1066375990161678336	Reason
1065066302505549825	Ambiguous
1005376691500285952	Ambiguous
1075361794187776002	Reason
1005166490268692480	Reason
1005089076922462209	Ambiguous
1004937396897665024	Effect
1062181013760212993	Ambiguous
1004936972673089536	Reason
827443884250767361	Reason
1004855480303407104	Ambiguous
1004439160797777922	Reason
1004250837353410560	Reason
1065671722819641345	Ambiguous
1004221285759627264	Reason
1004088216335585282	Reason
1004086675977449477	Reason
1211701184307879943	Reason
1004073769055477760	Reason
1003863540762075136	Reason
1062443509033111552	Reason
1062429546283220995	Reason
1081012754230603777	Addiction
1003726406646419457	Reason
1072183068344152065	Ambiguous
1003697636950634498	Reason
1075627632224432129	Ambiguous
1003670798262030336	Reason
669197184643047424	Reason
1003667494672982016	Ambiguous
1003482086106390528	Reason
1002758578908880896	Reason
1350203609720483842	Reason
1070199411500875781	Ambiguous
1002611730701275136	Reason
1072651420237733893	Ambiguous
1062266225089114112	Reason
1002602166035599360	Reason
856552625474547713	Effect
1002445360718114817	Effect
1002181289804533760	Ambiguous
1070829930936709120	Ambiguous
1002079834196062208	Ambiguous
1002058902568128515	Reason
1059430798657503232	Reason
1002036238604480512	Reason
1061906814369964032	Reason
1064601373050695680	Reason
1062266225089114112	Reason
977550008248565760	Reason
1219403576839155713	Reason
976150507843670017	Reason
1063317744597250049	Reason
975430211230687232	Reason
965351050961186818	Addiction
975076810638741505	Effect
972158935527501824	Ambiguous
1063991761771659265	Reason
975069381817520128	Reason
973967143107784710	Reason
851052792496222208	Effect
838094597423255552	Ambiguous
973953962243215361	Reason
973953032781221889	Effect
973945137305935872	Reason
1012671336806866947	Effect
1012389731664056320	Ambiguous
1012380316747599872	Reason
1073296000297693185	Reason
1012234064345133057	Reason
1012225734155341824	Ambiguous
841373327486681088	Reason
1012079149425610752	Ambiguous
1011926337802686464	Effect
1011741634579648512	Addiction
1011665153195233281	Ambiguous
1011652187443867648	Reason
1070884238772371457	Ambiguous
1011649208892444672	Ambiguous
1075540030582448128	Effect
1011524779575271424	Ambiguous
1010986038494466048	Reason
1010884860913901570	Reason
1010877849916624898	Reason
1010876237701636096	Reason
1010619222949388288	Reason
1010267323654197249	Ambiguous
1080582209835229184	Effect
1010267292452745222	Reason
1060259905800757249	Reason
1121818301754216448	Reason
1010031022245863425	Ambiguous
1010030605550092289	Effect
1009443460368257025	Effect
1060369077133303808	Reason
1009034165130616837	Reason
1008989876014993410	Reason
1008810849102901250	Reason
946914821487898630	Effect
1008517351170543616	Ambiguous
1069370220857319425	Reason
968602900711858176	Reason
1080501997361659904	Ambiguous
968590936954605569	Reason
1364742496937529345	Ambiguous
1078735283187798016	Ambiguous
968531923323772928	Reason
842155337507586048	Ambiguous
1080906770707505153	Effect
1070786386444382208	Effect
968530211062108162	Reason
827443542633111552	Ambiguous
1062208719109292032	Effect
968439563084619776	Effect
968434474450120704	Addiction
968406165938941952	Ambiguous
1061436698058469376	Reason
968405425459728385	Ambiguous
1078815160968466434	Ambiguous
968404502360543234	Reason
968401940093833216	Reason
1073355352341708800	Effect
968316253730430976	Reason
968249617065312257	Ambiguous
968249524115460097	Reason
958572438824112130	Reason
967874943613571079	Effect
967867695290114048	Reason
1070308068163026944	Effect
967861789034729482	Ambiguous
941851643401981952	Reason
1087201515272495104	Ambiguous
967861425971527680	Reason
1333833378265698306	Ambiguous
967750758543314944	Reason
967189360146870275	Reason
967006832203005954	Ambiguous
1076155895724142593	Reason
967006370091425793	Reason
1296567994294960128	Ambiguous
1062970685251715072	Ambiguous
966998788970860544	Reason
966998401022865408	Reason
1074008178759753729	Ambiguous
1232700801958547456	Reason
1072662924076961793	Reason
966998331108020225	Reason
966998305170477057	Reason
966998280780550144	Reason
1074716550685429760	Reason
966998200400973824	Ambiguous
966998176698904576	Reason
1060278320351379463	Ambiguous
1367112496352555016	Ambiguous
966997665761447936	Effect
966997321945841666	Reason
966992872917651456	Reason
966991143287377926	Reason
1364218909205946374	Reason
1063684352058494976	Ambiguous
1072983165042638849	Ambiguous
1072664213859037187	Reason
966990576045428736	Ambiguous
1069500150240833539	Ambiguous
1070739349526986753	Ambiguous
966990021877256192	Ambiguous
966988786763780096	Ambiguous
1361790515977482240	Reason
966796061699395584	Effect
1070431788319805440	Ambiguous
944325029893849088	Effect
966337992636948480	Reason
505585174688452608	Reason
1065293239681499137	Effect
966256679921831936	Ambiguous
1079852442290810886	Reason
966256630366195712	Reason
1076658025002348544	Ambiguous
1070370200619544578	Ambiguous
966255747574259712	Reason
966254689389080576	Ambiguous
1061061999713550341	Addiction
966253718785220608	Reason
965918002171596801	Reason
1070889429584265216	Reason
1124262791853088768	Reason
1067295748809809921	Ambiguous
965917972194906112	Ambiguous
1192887335588904960	Ambiguous
837750785651916800	Ambiguous
965142445255221248	Ambiguous
1093034538085670914	Ambiguous
1061041962717974529	Ambiguous
1063125932624502784	Reason
1356358173267996672	Ambiguous
1073751618204651521	Ambiguous
964766285480505344	Reason
964412552791773184	Reason
1071944860125577223	Ambiguous
964408332667645952	Ambiguous
1073743838324248576	Reason
964407957696921602	Ambiguous
1066763605960314880	Reason
1081069730805547008	Ambiguous
964403991433027585	Reason
964399519046647808	Reason
1064619765329620993	Reason
964399144549826562	Reason
958781252441690112	Effect
1243171662540853248	Reason
964398870791733255	Ambiguous
964398079993462784	Ambiguous
821989445620535296	Effect
1078502733445910528	Effect
1286249655764910087	Reason
964396254405869574	Reason
964395350776672257	Reason
867867068577853440	Ambiguous
1071497890240057344	Ambiguous
828162730511081473	Ambiguous
964276563930959873	Reason
963933405992902656	Reason
1061520820693012480	Effect
963648816586133504	Ambiguous
1060626245199773696	Ambiguous
955074578539270144	Effect
1079937954724757505	Reason
954770846211600389	Effect
954707644522094593	Reason
1176757731597811712	Reason
1078533251143163912	Addiction
954701714925543430	Ambiguous
1072573612748668929	Effect
1072150745988898816	Effect
954392480740454403	Effect
954379060972531715	Reason
954062069342572546	Reason
954053340819845122	Reason
1058765932930232326	Reason
953401017596510213	Ambiguous
1070889429584265216	Reason
1077014134120738816	Ambiguous
953395990622547970	Ambiguous
1071572829806739458	Reason
1365392437112430595	Reason
1060278320351379463	Reason
1058739428363890690	Reason
1067068938239057920	Reason
953040621140434944	Reason
953005177883291648	Reason
1070267529191440384	Reason
1061030693831131139	Reason
953002854754766848	Reason
952996415273422850	Reason
1076177512135254016	Ambiguous
1072353730228559872	Ambiguous
952995007501303808	Reason
952963633524469765	Reason
952898694394859520	Reason
952875183706173440	Ambiguous
11228114300	Reason
952295906581282821	Reason
1065071161019641857	Reason
952259223261532160	Reason
952256840905224193	Reason
1070043937706991616	Ambiguous
1364498627935272960	Ambiguous
952148998307098625	Reason
952147404639399936	Reason
952144864954781696	Reason
1068156680544894976	Addiction
850797831548018688	Reason
1066820971162726400	Ambiguous
951551094135681024	Ambiguous
816419260696182785	Reason
951545243530383360	Reason
951529913001107456	Ambiguous
951497216862154753	Effect
1073025639471566848	Ambiguous
995020320422744064	Reason
951237591332020225	Ambiguous
1070380417939857408	Ambiguous
951198733257117696	Ambiguous
951159302550708226	Reason
951144080410628096	Ambiguous
1070407711668477953	Effect
9.51106E+17	Ambiguous
1307611770442461186	Reason
951106068242976768	Reason
996328924773728257	Ambiguous
995583987073482752	Reason
995574344955740160	Ambiguous
995529711995498497	Effect
1070756208775233536	Reason
1067058739046481921	Reason
1061443452418883585	Reason
955958100229574656	Reason
994499688765140992	Ambiguous
1080529963088932864	Reason
994221872395907072	Reason
994220833030553600	Reason
994218421251227649	Reason
1075855938286952454	Reason
994173402477809664	Ambiguous
1074971336387248129	Reason
993972214817931265	Addiction
993755806637084674	Ambiguous
1060278320351379463	Ambiguous
677186806756937728	Reason
993287558959218688	Ambiguous
993130806666301440	Addiction
993052365069500416	Effect
992744414656135169	Ambiguous
1081411655748206592	Ambiguous
992710148073246720	Reason
992676493632262144	Reason
992629971683131392	Reason
1075857655586086912	Reason
992610941475827712	Effect
1069857741387296768	Reason
992538605531758592	Reason
1064794729534111744	Reason
992344768742014976	Reason
812262083651846145	Effect
992339399747645442	Reason
1070424698431909889	Ambiguous
1075980147575132160	Ambiguous
1114249165280894976	Reason
1062426340232548352	Effect
992315996454117377	Reason
961555262602559489	Reason
991974958636056576	Ambiguous
1060508491398422529	Reason
991931852351926273	Reason
991787371292114944	Reason
1012056498564820992	Effect
1011820323732271105	Ambiguous
1073035331455369216	Reason
1011454038112534529	Reason
1010951352514588677	Ambiguous
1009893310360506368	Reason
1062450865964019712	Reason
1009795843312893952	Ambiguous
1362585812395642883	Effect
1009429157422354432	Ambiguous
1008962723835547648	Reason
1327735737819643904	Ambiguous
13811831100	Reason
1007912599101427712	Reason
1007909052842590208	Reason
1072292226758144000	Ambiguous
1007888731179630592	Reason
1007717376584871936	Reason
1007629901589934081	Ambiguous
1075944835889147904	Reason
1007516271057854465	Reason
1007495771023814656	Ambiguous
1072121173058732032	Ambiguous
1006715969958502401	Reason
1073043661074636800	Ambiguous
852019082924769282	Ambiguous
1074765871535583232	Effect
1067638279078580227	Reason
1271821391881527299	Ambiguous
1005488891133120512	Ambiguous
1004844295814344704	Ambiguous
1075067876539817984	Ambiguous
1004061298496172032	Reason
1080239799225716741	Effect
1003779554069172226	Reason
1065686180354818048	Effect
1003036470054150145	Addiction
1002227378976903169	Reason
993164698945077249	Reason
1070031747755036672	Ambiguous
1017675781831569408	Reason
1070864426352500736	Reason
1016302511358083072	Reason
1016297518517321728	Reason
1016256121932218369	Reason
1016250610587488257	Reason
1015588253339090946	Reason
1015530147745882114	Ambiguous
1014032394033221632	Effect
1072368632682962945	Reason
1074884765357105152	Effect
1013056099833049088	Ambiguous
855537663922896897	Ambiguous
1076542956448952321	Ambiguous
1017315380702957569	Addiction
1017120570285182981	Ambiguous
1017117739163553793	Ambiguous
1016240807278448641	Reason
1016015808458362880	Effect
1013731818393219073	Ambiguous
1078517355767042049	Reason
1013586427517571072	Reason
1013509359287062528	Effect
1063643736842883072	Reason
1060945677965017091	Effect
1013189838160519168	Ambiguous
1061124342791188480	Reason
1013152299605209088	Reason
1063268686620909569	Effect
1065066302505549825	Reason
1013110441562734594	Ambiguous
1058889544525889536	Addiction
992326182426234880	Reason
1068366489399513088	Effect
991421163162091520	Reason
991417247817089024	Reason
1365392353947697152	Reason
1062966668618539008	Reason
991101693206056960	Reason
990692145236402176	Ambiguous
1070402868644069381	Reason
1018343472783228928	Reason
9.89602E+17	Reason
989258501338812416	Reason
988474436117381120	Reason
1078768982226862081	Ambiguous
1063102257170796544	Reason
1354942807916601345	Reason
1091983134520938496	Reason
1060340108182806528	Reason
545746506507382786	Effect
1000086690591981568	Effect
999911377752940544	Ambiguous
999543894361755649	Ambiguous
997583584625156096	Reason
965052663128903682	Reason
1067902901618651137	Effect
1065792921021100033	Reason
1062266225089114112	Reason
971232797326299138	Reason
1065780557748031493	Reason
970883575880003584	Ambiguous
1073258794610814983	Ambiguous
1067469317476925440	Ambiguous
1079762449467883520	Reason
818174624785690626	Ambiguous
970316371237195781	Reason
1362801605708554261	Ambiguous
969425857902186496	Ambiguous
967918729580498944	Effect
1002237860823666689	Effect
1002183418204098562	Ambiguous
1001925466427740160	Effect
1077408126083592192	Reason
1001833405565284353	Reason
1001567473479634944	Reason
1001519281799159810	Reason
1066540167136231425	Effect
855215031465553920	Effect
1000734264521121792	Reason
1000024211241521153	Reason
999736462928117761	Effect
950153787037143040	Reason
1062816440951152640	Effect
1065632097077997568	Reason
1073400767321653248	Addiction
999620615416971264	Ambiguous
999323338269954048	Reason
954122030705606661	Reason
1349593912755666944	Ambiguous
1344121698757484545	Ambiguous
998490829281996800	Reason
960768210432700417	Reason
1059171356779126784	Ambiguous
998454674398334978	Reason
998316345237393408	Reason
998136573593047041	Reason
1067163653852602372	Effect
1072800262857875457	Reason
997759161520873473	Addiction
997569497824464897	Reason
1067614147649490944	Reason
997429912725344256	Effect
997612968249626626	Reason
997263928450322432	Reason
996876389767962624	Reason
995638312600850432	Reason
994690520596262918	Ambiguous
994675991858565120	Reason
1060909899675254784	Reason
1065709804570570752	Ambiguous
1081280110492336129	Ambiguous
991971128389255169	Reason
991551958682025984	Effect
1060537825395961858	Reason
990882330544779264	Ambiguous
1080540833676386309	Ambiguous
989987730275745792	Ambiguous
989394689164886016	Ambiguous
989376273985163264	Effect
835705712529539072	Addiction
989067252241756160	Reason
988708882364022784	Ambiguous
1080619767759863808	Reason
1073606708717473794	Effect
1070788204205355010	Reason
988644872574853120	Ambiguous
988307549672763393	Ambiguous
987976097248591872	Ambiguous
987969850441019394	Ambiguous
987230956565114880	Reason
987200703624921089	Reason
1001419352451805184	Ambiguous
841462541956005888	Effect
1001201136961978373	Reason
1357392025352499200	Reason
1065016647960846336	Ambiguous
1001185233432203266	Reason
1000991452674035717	Ambiguous
1000082752430014469	Reason
999901717289316352	Reason
1198192080155226112	Ambiguous
1347107788921647113	Reason
999767927690792961	Reason
999766002836615168	Ambiguous
999763044375900160	Effect
1024039015912095747	Ambiguous
999171897014276097	Reason
1070910085864423424	Ambiguous
999162875221544960	Ambiguous
854143605765804032	Reason
999161304295329793	Reason
999159560131825664	Ambiguous
998986511331872769	Reason
998964258292551681	Reason
998963259440029696	Reason
1068531925273448448	Reason
998958768548405248	Reason
998935226276564992	Reason
1072189101191897090	Reason
998918078409867269	Reason
998909157683154946	Reason
998889136076525568	Reason
847095591049969664	Reason
998887010344587264	Reason
998588494300753921	Reason
998586865627344896	Ambiguous
997904321298817026	Ambiguous
997694873699577856	Reason
997156889740873729	Ambiguous
1066245306541469696	Reason
1062175975511859200	Reason
997153212523216896	Reason
1018859198442979328	Reason
997149021591531520	Effect
996976799220424709	Reason
996975709800321024	Reason
996970604665425920	Ambiguous
9.96968E+17	Reason
1015800455723716613	Effect
89097501445062657	Addiction
1070201751691759616	Ambiguous
1072987722158092289	Reason
841334806495535104	Reason
1345870081763512321	Reason
1267457003372384257	Reason
1077588456858107905	Ambiguous
1062512066664300544	Reason
1015716833696075776	Reason
1015716682302722048	Reason
1074726891209273344	Ambiguous
1070887751468367872	Reason
1015666873835368448	Ambiguous
820425036423053313	Ambiguous
1015391001362518017	Reason
1063184947677224960	Reason
1015381147226918914	Reason
1015280238568333312	Reason
1064661115379097600	Effect
1014848249168048128	Effect
1070090970060996608	Reason
1014737887093579776	Reason
1065501525869441024	Reason
1014724843739025410	Reason
1014572678307549185	Reason
1061052392966250496	Reason
1014522932540903424	Addiction
1060219640469733376	Reason
1014501249109102592	Reason
1079625761311674368	Ambiguous
1080719095991914497	Effect
1072573612748668929	Ambiguous
954505423230418944	Ambiguous
1014286457383636998	Ambiguous
1014269798950297603	Ambiguous
1014253955113738240	Reason
1014202093035573248	Reason
[truncated: 3,886 more rows]
